# Supplementary material for: Immunogenicity Evaluating of the Multivalent COVID-19 Inactivated Vaccine against the SARS-CoV-2 Variants
Source: Vaccines (Basel). 2022 Jun 16;10(6):956. doi: 10.3390/vaccines10060956 (PMC9228943; doi:10.3390/vaccines10060956)
Supplement: Supplementary file 1 [file vaccines-10-00956-s001.zip]

Archive with 1 entries (1 files):
- vaccines-1760368-supplementary.pdf
